# Supplementary material for: Suppression of ROS Production by Exendin-4 in PSC Attenuates the High Glucose-Induced Islet Fibrosis
Source: PLoS One. 2016 Dec 15;11(12):e0163187. doi: 10.1371/journal.pone.0163187 (PMC5157943; doi:10.1371/journal.pone.0163187)
Supplement: S1 File — (XLSX) [file pone.0163187.s001.xlsx]

## Sheet: plasma insulin
	saline	insulin	ex-4
	22.4587	105.723	27.9187
	36.5453	72.7295	39.7497
	33.8806	70.9141	24.5251
	32.1993	72.1003	33.0073
	140.852	166.058	89.9724
	142.822	166.897	102.436
	94.7069	20.1895	27.0213
	79.9808	23.4868	28.5032
	165.398	64.323	39.4197
	201.585	80.1837	47.1317
	75.5386	150.424	39.5847
	100.858	158.064	28.957
	47.6027	20.7568	29.3627
	45.7529		28.1972
	30.1535		128.852
	36.308		115.598
			25.6597
			33.0107
			22.5034
			23.3595

## Sheet: Homa-ir
	saline	insulin	ex-4
	1.1825	3.6899	0.96
	1.1238	2.5384	1.3668
	3.168	3.2083	0.894
	3.2123	3.262	1.2032
	3.183	0.8925	1.7213
	2.6881	1.0383	1.9597
	4.8319	3.966	0.8968
	5.8891	3.9951	1.0723
	2.6559	2.245	1.1052
	2.8682	2.7985	0.8085
	2.1537	5.2111	2.8648
	2.07	5.4758	2.5701
	1.0602	0.9176	0.797
	1.2766		0.8274

## Sheet: ipgtt
	0'	30'	60'	90'	120'		AUCg	insulin	ex-4	saline
insulin	135	493	423	256	204				1374.5	1666.5
	175	460	332	306	224			1341.5	911	1553.5
	171	500	396	363	348			1297.5	1116.5	1432.5
	134	458	342	233	141			1518.5	1472	1522.5
								1170.5	1186	1636
saline	125	577	452	409	332				1462	1565.5
	135	499	444	373	340
	130	462	468	310	255
	113	558	439	359	220
	175	600	441	371	273
	136	529	431	375	325
ex-4	141	478	427	283	232
	74	440	253	132	98
	88	473	337	198	129
	108	450	400	389	358
	86	465	330	256	184
	137	560	380	317	273

## Sheet: counting
beta cell (%)	saline	insulin	ex-4	fibrosis (%)	saline	insulin	ex-4	beta cell mass	saline	insulin	ex-4
	0.2119	0.6898	0.5574		22.5195	19.5993	18.7752		5.6901	6.5085	10.0565
	0.4888	0.3396	0.5152		13.0708	17.6722	3.9629		5.9862	3.0329	12.8201
	0.6892	0.1333	0.6851		16.3012	17.2061	7.4789		4.6916	7.1038	8.5911
	0.538	0.2079	0.7097		16.0649	16.4819	9.3733
	0.7543	0.451	0.3541		12.5218	13.9239	17.8985
	0.693	0.8034	0.7468		15.1358	23.9223	8.3487
	0.4261	0.4547	2.2666		13.8261	18.631	10.0484
		0.6485	1.0806		22.016	4.798	11.6126
			1.1002		16.1729	21.86

## Sheet: CCK-8
DAY1				DAY2				DAY3
2011-12-10	Low	High	High+Ex-4		Low	High	High+Ex-4		Low	High	High+Ex-4
SET 1	100	107.023	104.44	SET 1	100	103.163	78.6084	SET 1	100	76.3913	72.7592
	100	84.9779	36.7698		100	108.8	74.6134		100	73.7234	69.3617
	100	96.8059	81.982		100	139.403	124.353		100	78.9601	67.1705
	100	106.921	91.5289		100	138.051	116.822		100	179.358	150.688
	100	92.7438	88.5488		100	123.091	110.583		100	102.332	70.5539
SET2	100	125.267	111.744	SET2	100	112.751	102.707	SET2	100	97.7314	72.9583
	100	108.761	89.426		100	112.626	84.822		100	124.774	93.6774
	100	109.931	108.562		100	124.177	77.1084		100	113.773	109.722
SET3	100	135.916	121.831		100	119.225	91.0581	SET3	100	126.829	96.0976
	100	114.953	109.657		100	126.978	111.511		100	125.317	112.658
	100	103.653	86.3014	SET3	100	118.085	105.674		100	95.6364	92.7273
	100	132.132	126.126		100	115.018	108.425		100	103.953	101.186
					100	115.017	103.072
					100	106.422	92.0489

## Sheet: SMA Counting
	L					H					HE
		DAPI	SMA	SMA/DAPI	*100		DAPI	SMA	SMA/DAPI	*100		DAPI	SMA	SMA/DAPI	*100
0309_3d	1	91	14	0.153846	15.3846	24	76	39	0.513158	51.3158	3	93	0	0	0
	2	94	10	0.106383	10.6383	26	123	71	0.577236	57.7236	4	157	1	0.00636943	0.636943
	3	59	17	0.288136	28.8136	27	102	74	0.72549	72.549	5	154	32	0.207792	20.7792
	4	79	39	0.493671	49.3671	28	60	31	0.516667	51.6667	6	84	24	0.285714	28.5714
	5	62	16	0.258065	25.8065	29	183	88	0.480874	48.0874	7	175	6	0.0342857	3.42857
	6	120	52	0.433333	43.3333	30	72	55	0.763889	76.3889	10	92	8	0.0869565	8.69565
	7	122	61	0.5	50	31	152	52	0.342105	34.2105	11	37	26	0.702703	70.2703
	8	77	12	0.155844	15.5844	32	17	15	0.882353	88.2353	12	172	0	0	0
	9	440	46	0.104545	10.4545	33	17	17	1	100	13	224	61	0.272321	27.2321
	10	54	7	0.12963	12.963	34	187	104	0.55615	55.615	14	77	32	0.415584	41.5584
	11	319	32	0.100313	10.0313	35	150	78	0.52	52	15	270	18	0.0666667	6.66667
	12	96	60	0.625	62.5	36	14	10	0.714286	71.4286	16	123	22	0.178862	17.8862
	SUM	1613	366		27.9064	SUM	1153	634		63.2684	SUM	1658	230		18.8105
		SMA/DAPI *100	22.6906					54.987					13.8721
	22	32	5	0.15625	15.625	5	32	30	0.9375	93.75	55	19	11	0.578947	57.8947
	24	26	26	1	100	8	28	28	1	100	57	25	21	0.84	84
	28	19	18	0.947368	94.7368	12	22	17	0.772727	77.2727	61	26	22	0.846154	84.6154
	23	28	17	0.607143	60.7143	6	10	10	1	100	56	30	22	0.733333	73.3333
	26	45	9	0.2	20	14	36	32	0.888889	88.8889	62	36	24	0.666667	66.6667
	19	42	39	0.928571	92.8571	10	15	14	0.933333	93.3333	59	40	34	0.85	85
0906_3d	27	34	34	1	100	1	23	21	0.913043	91.3043	52	41	40	0.97561	97.561
	20	24	24	1	100	11	10	10	1	100	60	44	0	0	0
	21	34	25	0.735294	73.5294	3	20	17	0.85	85	53	48	36	0.75	75
	25	26	18	0.692308	69.2308	4	20	16	0.8	80	54	48	42	0.875	87.5
						9	28	26	0.928571	92.8571	58	52	49	0.942308	94.2308
						15	28	26	0.928571	92.8571	37	54	27	0.5	50
	SUM	310	215			SUM	272	247			SUM	463	328
			69.3548					90.8088					70.8423
1109_3d	L 200	22	5	0.227273	22.7273	H	72	17	0.236111	23.6111	HE	69	9	0.130435	13.0435
	L	36	3	0.0833333	8.33333	H 100	49	46	0.938776	93.8776	HE 100	41	26	0.634146	63.4146
						H 100-1	53	13	0.245283	24.5283	HE 100-1	81	19	0.234568	23.4568
	SUM	58	8			H 100-2	33	18	0.545455	54.5455	HE 100-2	40	16	0.4	40
			13.7931			H 200	18	14	0.777778	77.7778	HE 200	18	14	0.777778	77.7778
						SUM	225	108			SUM	249	84
								48					33.7349
1118_p4_3d L2	1	58	8	0.137931	13.7931	150	51	21	0.411765	41.1765	36	65	30	0.461538	46.1538
	5	49	19	0.387755	38.7755	155	49	40	0.816327	81.6327	38	42	31	0.738095	73.8095
	7	56	20	0.357143	35.7143	157	47	26	0.553191	55.3191	42	49	21	0.428571	42.8571
	10	58	5	0.0862069	8.62069	160	45	37	0.822222	82.2222	46	30	14	0.466667	46.6667
	14	47	14	0.297872	29.7872	164	53	35	0.660377	66.0377	47	49	15	0.306122	30.6122
	15	52	15	0.288462	28.8462	165	44	32	0.727273	72.7273	49	46	16	0.347826	34.7826
	20	58	4	0.0689655	6.89655	170	61	50	0.819672	81.9672	51	43	23	0.534884	53.4884
	21	43	12	0.27907	27.907	175	56	54	0.964286	96.4286	56	46	24	0.521739	52.1739
	25	53	14	0.264151	26.4151	180	41	36	0.878049	87.8049	61	36	22	0.611111	61.1111
	28	52	16	0.307692	30.7692	186	31	21	0.677419	67.7419	66	49	18	0.367347	36.7347
	30	43	12	0.27907	27.907	191	48	40	0.833333	83.3333	39	48	28	0.583333	58.3333
	35	54	12	0.222222	22.2222	153	45	32	0.711111	71.1111	48	48	14	0.291667	29.1667
	SUM	623	151			SUM	571	424			SUM	551	256
			24.2376					74.2557					46.461

## Sheet: Western blot
CTGF (D3)	1	1.1426	0.1909	CTGF (D9)	1	2.1641	1.1521
	1	2.2602	0.9855		1	4.3686	1.8723
	1	0.7511	0.8959		1	2.0826	0.9897
	1	1.0442	1.0425		1	1.3341	0.7807
					1	1.2555	1.0803
Collagen I (D3)	1	1.6566	1.2347	Collagen I (D9)	1	2.9352	2.5854
	1	0.2992	0.5259		1	6.1129	1.9829
	1	0.9984	1.1069		1	4.8264	2.0225
	1	0.8137	0.4917		1	2.469	1.631
	1	1.0627	0.5276
SMA	1	1.6884	0.9867
	1	1.8323	1.5732
	1	1.5796	0.879
	1	1.7402	0.8276
	1	1.5312	1.4219

## Sheet: thymidine
DAY1	Low	High	High+Ex-4	DAY2	Low	High	High+Ex-4	DAY3	Low	High	High+Ex-4
	100	167.435	84.9631		100	167.46	103.968		100	206.522	93.4783
	100	114.383	39.0003		100	117.778	69.6296		100	81.25	103.125
	100	107.005	36.0493		100	193.836	143.151		100	111.321	120.755
	100	143.572	63.8139		100	125.824	60.4396		100	179.661	133.898
	100	115.867	69.8672		100	106.688	58.5987		100	96.6667	131.667
									100	146.875	100
									100	120.588	97.0588
									100	74.5763	83.0508
									100	220.635	100
									100	113.83	82.9787

## Sheet: ROS
	low	L+H2O2	high	HE	HE+H-89
	1	1.4557	1.4815	1.0792	1.3012
	1	1.4183	1.219	1.2073	1.4544
	1	1.5685	1.1973	1.0164	1.4582
	1	1.9372	1.6022	1.5658	1.8345
	1	2.814	2.1081	0.9918	1.8302
	1	1.0829	1.3802	0.9539	1.3053
	1	3.3901	1.2951	1.0442	1.2246

## Sheet: ATII
low	L+H2O2	high	HE	HE+H-89
21.67	25.056	21.697	12.311	11.415
17.014		25.613	17.517	16.397
20.985	15.141	16.125	15.236	21.371
21.582	17.842	19.315	14.266	15.04
17.788	17.137		12.807	16.281
23.869	13.248	14.035	13.784	16.214
10.493	20.543	13.105	19.078	18.697
15.345		24.88	17.428	20.177
13.071	25.362	22.362	20.326	11.952
13.112	23.679	11.626	11.877	10.323
low		high	HE
2.1992		7.1088	6.851
5.7048		8.9918	9.2338
5.713		10.3988	8.6073
3.5888		11.6203	5.7693
4.2753		6.1673	7.4032
1.152		7.036	6.8954
3.7981		8.9188	4.7336
2.8636		7.5098	7.717
4.129		8.445	5.3793

[truncated: 3 more sheets: 8-OHdG counting, GLP-1, ERK]
