# Supplementary material for: Suppression of ROS Production by Exendin-4 in PSC Attenuates the High Glucose-Induced Islet Fibrosis
Source: PLoS One. 2016 Dec 15;11(12):e0163187. doi: 10.1371/journal.pone.0163187 (PMC5157943; doi:10.1371/journal.pone.0163187)
Supplement: S2 File — (XLS) [file pone.0163187.s002.xls]

## Sheet: 30weeks
2011.05.06 (30 weeks)
Insulin				Ex-4				Control
number	Weight(g)	blood glucose		number	Weight(g)	blood glucose		number	Weight(g)	blood glucose
1	560	319		1	537	426		1	632	398
2				2	549	521		2	604	333
3	589	400		3	607	251		3	577	383
4	564	393		4	590	272		4	656	177
5	538	484		5	562	348		5	614	207
6	553	353		6	555	506		6	594	344
7	630	152		7	562	404		7	662	271
8	620	298		8	637	324		8	638	128
9	601	455		9	641	235		9	629	334
10	561	373		10	577	280		10	556	352
average	579.556	358.556		average	581.7	356.7		average	616.2	292.7
2011.05.07 (30 weeks)
Insulin				Ex-4				Control
number	Weight(g)	blood glucose		number	Weight(g)	blood glucose		number	Weight(g)	blood glucose
1	560	422		1	538	544		1
2	621	380		2	520	238		2	597	393
3	587	486		3	571	120		3	575	508
4	580	557		4	560	185		4	663	295
5	535	600		5	558	468		5	615	422
6	557	450		6	524	239		6	592	440
7	642	319		7	533	288		7	661	286
8	626	399		8	605	155		8	639	134
9	604	452		9	614	277		9	637	554
10	556	542		10	571	358		10	553	409
average	586.8	460.7		average	559.4	287.2		average	614.667	382.333
란투스 1U 투여
2011.05.08 (30 weeks)
Insulin				Ex-4				Control
number	Weight(g)	blood glucose		number	Weight(g)	blood glucose		number	Weight(g)	blood glucose
1	557	449		1	523	600		1
2	625	505		2	529	423		2	596	351
3	581	354		3	593	368		3	569	438
4	561	410		4	571	321		4	662	301
5	517	299		5	567	390		5	614	337
6	528	292		6	530	600		6	595	404
7	643	229		7	542	414		7	653	235
8	622	417		8	616	276		8	641	151
9	563	354		9	620	600		9	632	349
10	549	600		10	570	406		10	553	427
average	574.6	390.9		average	566.1	439.8		average	612.778	332.556
2011.05.09 (30 weeks)
Insulin				Ex-4				Control
number	Weight(g)	blood glucose		number	Weight(g)	blood glucose		number	Weight(g)	blood glucose
1	562	371		1	507	420		1
2	622	356		2	519	303		2	600	320
3	579	377		3	592	282		3	574	425
4	563	358		4	579	344		4	664	236
5	539	515		5	570	359		5	617	283
6	554	596		6	543	494		6	594	395
7	645	223		7	553	401		7	655	240
8	632	383		8	622	218		8	647	106
9	598	452		9	634	405		9	636	395
10	560	313		10	585	380		10	554	426
average	585.4	394.4		average	570.4	360.6		average	615.667	314
2011.05.10 (30 weeks)
Insulin				Ex-4				Control
number	Weight(g)	blood glucose		number	Weight(g)	blood glucose		number	Weight(g)	blood glucose
1	554	300		1	519	600		1
2	624	332		2	530	583		2	598	395
3	582	303		3	600	335		3	577	462
4	573	460		4	577	304		4	661	302
5	529	405		5	562	358		5	618	349
6	540	411		6	540	491		6	594	393
7	637	185		7	547	418		7	644	306
8	622	387		8	627	260		8	651
9	590	506		9	629	600		9	633	547
10	553	580		10	572	286		10	555	567
average	580.4	386.9		average	570.3	423.5		average	614.556	415.125
2011.05.11 (30 weeks)
Insulin				Ex-4				Control
number	Weight(g)	blood glucose		number	Weight(g)	blood glucose		number	Weight(g)	blood glucose
1	560	388		1	521	496		1
2	630	413		2	535	403		2	601	307
3	587	600		3	603	299		3	586	439
4	568	393		4	585	330		4	665	267
5	532	438		5	566	415		5	620	286
6	550	443		6	549	437		6	594	349
7	650	241		7	560	406		7	659	308
8	628	513		8	632	351		8	650	130
9	598	497		9	642	463		9	641	421
10	560	415		10	580	403		10	560	549
average	586.3	434.1		average	577.3	400.3		average	619.556	339.556
2011.05.12 (30 weeks)
Insulin				Ex-4				Control
number	Weight(g)	blood glucose		number	Weight(g)	blood glucose		number	Weight(g)	blood glucose
1	558	453		1	501	504		1
2	626	382		2	527	395		2	610	441
3	588	450		3	593	265		3	575	511
4	571	412		4	576	331		4	665	311
5	505	336		5	571	401		5	626	331
6	515	266		6	550	600		6	592	345
7	647	285		7	531	338		7	663	288
8	636	404		8	633	347		8	642	151
9	599	600		9	642	424		9	641	396
10	556	423		10	591	520		10	558	600
average	580.1	401.1		average	571.5	412.5		average	619.111	374.889

## Sheet: 31weeks
2011.05.13 (31 weeks)
Insulin				Ex-4				Control
number	Weight(g)	blood glucose		number	Weight(g)	blood glucose		number	Weight(g)	blood glucose
1	561	342		1	519	481		1
2	629	371		2	532	457		2	610	341
3	578	385		3	598	329		3	583	448
4	573	430		4	590	318		4	670	285
5	530	431		5	570	361		5	622	357
6	550	439		6	555	435		6	597	424
7	646	239		7	559	465		7	653	340
8	637	449		8	642	359		8	653	151
9	598	496		9	639	418		9	643	398
10	561	426		10	585	335		10	564	484
average	586.3	400.8		average	578.9	395.8		average	621.667	358.667
란투스 1U 투여
2011.05.14 (31 weeks)
Insulin				Ex-4				Control
number	Weight(g)	blood glucose		number	Weight(g)	blood glucose		number	Weight(g)	blood glucose
1	553	363		1	500	296		1
2	630	297		2	509	276		2	606	364
3	589	337		3	595	262		3	574	425
4	574	403		4	560	153		4	664	296
5	533	441		5	559	343		5	618	308
6	542	348		6	549	481		6	583	346
7	651	246		7	533	357		7	648	224
8	632	412		8	608	163		8	650	130
9	591	426		9	611	270		9	639	425
10	557	575		10	572	313		10	555	553
average	585.2	384.8		average	559.6	291.4		average	615.222	341.222
란투스 1U 투여
2011.05.15 (31 weeks)
Insulin				Ex-4				Control
number	Weight(g)	blood glucose		number	Weight(g)	blood glucose		number	Weight(g)	blood glucose
1	566	334		1	500	422		1
2	627	304		2	522	417		2	613	317
3	592	423		3	598	211		3	576	371
4	582	457		4	574	293		4	673	322
5	541	376		5	569	423		5	627	329
6	554	384		6	555	392		6	584	366
7	654	267		7	545	380		7	657	279
8	640	432		8	630	341		8	659	141
9	602	455		9	620	349		9	646	411
10	560	439		10	575	356		10	554	579
average	591.8	387.1		average	568.8	358.4		average	621	346.111
란투스 1U 투여
2011.05.16 (31 weeks)
Insulin				Ex-4				Control
number	Weight(g)	blood glucose		number	Weight(g)	blood glucose		number	Weight(g)	blood glucose
1	558	287		1	502	457		1
2	620	327		2	531	279		2	609	367
3	584	356		3	603	273		3	575	388
4	571	377		4	585	393		4	667	308
5	538	411		5	561	350		5	626	319
6	543	381		6	543	383		6	585	341
7	646	221		7	553	400		7	655	320
8	631	345		8	629	254		8	657	115
9	596	600		9	629	337		9	619	357
10	549	433		10	579	363		10	557	442
average	583.6	373.8		average	571.5	348.9		average	616.667	328.556
란투스 2U 투여
2011.05.17 (31 weeks)
Insulin				Ex-4				Control
number	Weight(g)	blood glucose		number	Weight(g)	blood glucose		number	Weight(g)	blood glucose
1	562	310		1	509	509		1
2	635	309		2	533	399		2	608	353
3	595	320		3	604	383		3	578	454
4	574	430		4	589	330		4	669	315
5	545	474		5	574	454		5	615	331
6	549	388		6	556	526		6	589	381
7	665	326		7	556	471		7	655	313
8	634	333		8	637	293		8	665	148
9	604	531		9	631	450		9	637	391
10	559	413		10	580	364		10	557	447
average	592.2	383.4		average	576.9	417.9		average	619.222	348.111

## Sheet: 32 weeks
2011.05.20 (32 weeks)
Insulin				Ex-4				Control
number	Weight(g)	blood glucose		number	Weight(g)	blood glucose		number	Weight(g)	blood glucose
1	561	408		1	512	531		1
2	630	433		2	535	489		2	616	377
3	596	340		3	605	301		3	576	435
4	574	424		4	602	416		4	667	308
5	553	538		5	576	430		5	622	325
6	556	439		6	563	471		6	586	401
7	663	296		7	563	432		7	651	325
8	642	414		8	643	370		8	663	157
9	592	394		9	643	419		9	641	317
10	552	376		10	578	367		10	556	405
average	591.9	406.2		average	582	422.6		average	619.778	338.889
란투스 2U 투여
2011.05.21 (32 weeks)
Insulin				Ex-4				Control
number	Weight(g)	blood glucose		number	Weight(g)	blood glucose		number	Weight(g)	blood glucose
1	564	476		1	479	229		1
2	636	408		2	494	213		2	609	427
3	596	370		3	607	557		3	557	400
4	573	461		4	340	250		4	656	370
5	542	410		5	575	376		5	620	357
6	554	262		6	518	250		6	580	360
7	668	291		7	522	217		7	645	164
8	630	376		8	602	216		8	663	186
9	581	374		9	599	221		9	633	496
10	539	308		10	546	185		10	558	509
average	588.3	373.6		average	528.2	271.4		average	613.444	363.222
란투스 2U 투여
2011.05.22 (32 weeks)
Insulin				Ex-4				Control
number	Weight(g)	blood glucose		number	Weight(g)	blood glucose		number	Weight(g)	blood glucose
1	566	243		1	478	392		1
2	632	352		2	508	362		2	612	414
3	592	344		3	609	327		3	660	446
4	569	439		4	560	359		4	578	400
5	551	468		5	581	442		5	582	337
6	556	428		6	521	377		6	620	357
7	669	207		7	530	430		7	654	249
8	642	378		8	597	268		8	666	121
9	557	287		9	603	378		9	637	383
10	522	273		10	564	390		10	561	499
average	585.6	341.9		average	555.1	372.5		average	618.889	356.222
2011.05.23 (32 weeks)
Insulin				Ex-4				Control
number	Weight(g)	blood glucose		number	Weight(g)	blood glucose		number	Weight(g)	blood glucose
1	556	227		1	494	425		1
2	625	317		2	512	368		2	610	418
3	590	333		3	601	239		3	576	449
4	567	338		4	561	315		4	657	385
5	546	565		5	572	437		5	627	324
6	555	428		6	528	415		6	584	396
7	667	166		7	533	481		7	649	328
8	635	330		8	614	299		8	663	142
9	569	304		9	603	334		9	641	423
10	528	286		10	542	348		10	562	492
average	583.8	329.4		average	556	366.1		average	618.778	373
2011.05.24 (32 weeks)
Insulin				Ex-4				Control
number	Weight(g)	blood glucose		number	Weight(g)	blood glucose		number	Weight(g)	blood glucose
1	565	337		1	494	479		1
2	635	504		2	520	321		2	609	420
3	593	417		3	603	337		3	577	420
4	574	467		4	571	385		4	659	323
5	551	482		5	564	447		5	625	361
6	549	452		6	533	394		6	583	394
7	670	227		7	541	381		7	642	239
8	640	393		8	620	380		8	666	166
9	595	370		9	617	345		9	640	448
10	548	362		10	558	343		10	563	548
average	592	401.1		average	562.1	381.2		average	618.222	368.778

## Sheet: 33 weeks
2011.05.27 (33 weeks)
Insulin				Ex-4				Control
number	Weight(g)	blood glucose		number	Weight(g)	blood glucose		number	Weight(g)	blood glucose
1	558	381		1	496	584		1
2	629	519		2	514	457		2	604	351
3	586	431		3	595	310		3	561	479
4	567	538		4	575	457		4	639	156
5	554	517		5	556	429		5	611	344
6	549	469		6	533	494		6	558	199
7	669	223		7	541	557		7	623	205
8	626	378		8	621	388		8	657	221
9	585	438		9	615	455		9	627	396
10	544	406		10	564	503		10	554	523
average	586.7	430		average	561	463.4		average	603.778	319.333
란투스 3U 투여
2011.05.28 (33 weeks)
Insulin				Ex-4				Control
number	Weight(g)	blood glucose		number	Weight(g)	blood glucose		number	Weight(g)	blood glucose
1	566	343		1	455	284		1
2	626	470		2	478	164		2	600	462
3	582	352		3	552	257		3	562	485
4	558	469		4	575	353		4	646	259
5	531	502		5	520	215		5	616	402
6	547	439		6	488	276		6	566	364
7	671	208		7	502	152		7	628	218
8	636	306		8	584	132		8	662	145
9	595	405		9	577	290		9	634	449
10	543	352		10	561	421		10	553	443
average	585.5	384.6		average	529.2	254.4		average	607.444	358.556
란투스 4U 투여
2011.05.29 (33 weeks)
Insulin				Ex-4				Control
number	Weight(g)	blood glucose		number	Weight(g)	blood glucose		number	Weight(g)	blood glucose
1	574	374		1	470	371		1
2	642	378		2	500	414		2	593	361
3	582	407		3	535	226		3	556	505
4	559	411		4	584	367		4	652	300
5	544	490		5	539	331		5	617	369
6	550	425		6	507	393		6	560	426
7	568	176		7	514	376		7	634	228
8	632	337		8	584	164		8	660	134
9	588	478		9	590	382		9	636	405
10	553	389		10	563	412		10	554	479
average	579.2	386.5		average	538.6	343.6		average	606.889	356.333
란투스 5U 투여
2011.05.30 (33 weeks)
Insulin				Ex-4				Control
number	Weight(g)	blood glucose		number	Weight(g)	blood glucose		number	Weight(g)	blood glucose
1	570	361		1	480	511		1
2	632	359		2	502	355		2	593	385
3	537	301		3	536	270		3	556	449
4	567	520		4	589	373		4	655	278
5	532	376		5	534	353		5	608	360
6	540	372		6	510	384		6	554	267
7	666	187		7	515	400		7	628	186
8	636	357		8	601	222		8	658	134
9	586	428		9	598	402		9	636	453
10	540	404		10	559	460		10	556	520
average	580.6	366.5		average	542.4	373		average	604.889	336.889
란투스 5U 투여
2011.05.31 (33 weeks)
Insulin				Ex-4				Control
number	Weight(g)	blood glucose		number	Weight(g)	blood glucose		number	Weight(g)	blood glucose
1	571	412		1	472	521		1
2	633	419		2	502	421		2	597	399
3	560	344		3	557	302		3	557	452
4	571	452		4	588	449		4	647	271
5	552	530		5	545	424		5	608	346
6	566	395		6	522	461		6	555	204
7	668	178		7	527	470		7	627	368
8	633	337		8	605	321		8	651	132
9	601	415		9	604	420		9	631	372
10	550	368		10	558	425		10	551	455
average	590.5	385		average	548	421.4		average	602.667	333.222
란투스 5U 투여
2011.06.01 (33 weeks)
Insulin				Ex-4				Control
number	Weight(g)	blood glucose		number	Weight(g)	blood glucose		number	Weight(g)	blood glucose
1	579	533		1	486	519		1
2	631	509		2	508	364		2	596	386
3	566	373		3	568	228		3	557	425
4	573	498		4	547	262		4	649	345
5	551	448		5	555	383		5	612	346
6	566	378		6	492	241		6	566	222
7	670	133		7	499	206		7	634	215
8	632	355		8	612	271		8	667	157
9	611	360		9	595	445		9	634	429
10	559	427		10	564	363		10	553	445
average	593.8	401.4		average	542.6	328.2		average	607.556	330
란투스 6U 투여

## Sheet: 34 weeks
2011.06.03 (34 weeks)
Insulin				Ex-4				Control
number	Weight(g)	blood glucose		number	Weight(g)	blood glucose		number	Weight(g)	blood glucose
1	566	357		1	481	542		1
2	619	454		2	508	396		2	589	403
3	561	295		3	576	316		3	549	445
4	569	529		4	550	402		4	635	218
5	540	451		5	555	429		5	601	319
6	552	445		6	496	407		6	560	400
7	664	194		7	505	376		7	638	348
8	627	357		8	611	380		8	658	159
9	592	455		9	601	496		9	618	454
10	553	386		10	554	387		10	548	479
average	584.3	392.3		average	543.7	413.1		average	599.556	358.333
란투스 6U 투여
2011.06.04 (34 weeks)
Insulin				Ex-4				Control
number	Weight(g)	blood glucose		number	Weight(g)	blood glucose		number	Weight(g)	blood glucose
1	570	382		1	488	585		1
2	623	432		2	507	472		2	591	423
3	565	292		3	549	135		3	551	482
4	574	520		4	522	295		4	647	265
5	543	367		5	513	189		5	599	342
6	564	455		6	503	445		6	559	343
7	668	213		7	509	403		7	628	255
8	623	327		8	615	336		8	659	171
9	543	176		9	557	137		9	630	476
10	565	279		10	516	284		10	553	484
average	583.8	344.3		average	527.9	328.1		average	601.889	360.111
란투스 6U 투여
2011.06.05 (34 weeks)
Insulin				Ex-4				Control
number	Weight(g)	blood glucose		number	Weight(g)	blood glucose		number	Weight(g)	blood glucose
1	570	432		1	489	600		1
2	421	402		2	519	461		2	590	368
3	571	325		3	513	245		3	550	436
4	571	426		4	570	186		4	651	284
5	561	346		5	518	294		5	602	354
6	560	426		6	512	467		6	561	393
7	671	181		7	523	505		7	630	229
8	632	416		8	620	367		8	662	156
9	553	163		9	569	269		9	617	451
10	525	357		10	513	298		10	550	597
average	563.5	347.4		average	534.6	369.2		average	601.444	363.111
란투스 6U 투여
2011.06.06 (34 weeks)
Insulin				Ex-4				Control
number	Weight(g)	blood glucose		number	Weight(g)	blood glucose		number	Weight(g)	blood glucose
1	577	381		1	473	449		1
2	633	495		2	510	486		2	589	346
3	578	320		3	577	341		3	554	517
4	576	453		4	539	295		4	647	311
5	556	373		5	531	392		5	601	367
6	554	399		6	514	475		6	571	319
7	665	231		7	522	400		7	634	263
8	634	293		8	616	350		8	656	117
9	517	257		9	577	385		9	617	372
10	565	325		10	522	397		10	546	511
average	585.5	352.7		average	538.1	397		average	601.667	347
란투스 5U 투여
2011.06.07 (34 weeks)
Insulin				Ex-4				Control
number	Weight(g)	blood glucose		number	Weight(g)	blood glucose		number	Weight(g)	blood glucose
1	585	312		1	476	544		1
2	633	373		2	512	407		2	588	431
3	580	399		3	574	309		3	552	458
4	579	485		4	538	296		4	653	393
5	559	416		5	533	388		5	602	344
6	555	405		6	523	589		6	567	371
7	661	215		7	529	411		7	633	277
8	648	277		8	619	316		8	666	135
9	539	399		9	582	317		9	616	458
10	564	355		10	528	352		10	546	456
average	590.3	363.6		average	541.4	392.9		average	602.556	369.222
2011.06.08 (34 weeks)
Insulin				Ex-4				Control
number	Weight(g)	blood glucose		number	Weight(g)	blood glucose		number	Weight(g)	blood glucose
1	554	306		1	452	276		1
2				2	473	350		2	596	337
3	580	313		3	579	390		3	553	470
4	578	388		4	513	144		4	650	269
5	556	416		5	529	266		5	602	333
6	555	378		6	533	449		6	568	341
7	662	143		7	497	208		7	631	226
8	633	326		8	619	341		8	658	127
9	546	371		9	592	374		9	616	367
10	556	292		10	531	343		10	550	382
average	580	325.889		average	531.8	314.1		average	602.667	316.889
란투스 5U 투여
2011.06.09 (34 weeks)
Insulin				Ex-4				Control
number	Weight(g)	blood glucose		number	Weight(g)	blood glucose		number	Weight(g)	blood glucose
1	554	332		1	446	336		1
2				2	463	249		2	599	391
3	599	330		3	583	405		3	550	440
4	578	444		4	529	145		4	654	264
5	557	409		5	540	411		5	602	281
6	569	411		6	532	546		6	578	317
7	664	149		7	507	260		7	634	272
8	638	348		8	624	372		8	662	149
9	552	374		9	594	430		9	625	463
10	563	364		10	544	423		10	551	512
average	586	351.222		average	536.2	357.7		average	606.111	343.222
란투스 5U 투여

## Sheet: 35 weeks
2011.06.10 (35 weeks)
Insulin				Ex-4				Control
number	Weight(g)	blood glucose		number	Weight(g)	blood glucose		number	Weight(g)	blood glucose
1	567	242		1	459	545		1
2				2	484	405		2	602	403
3	601	432		3	591	345		3	657	405
4	588	485		4	541	220		4	557	310
5	579	428		5	549	513		5	607	360
6	568	399		6	540	485		6	551	155
7	671	177		7	519	386		7	643	298
8	650	375		8	627	347		8	655	140
9	558	388		9	610	520		9	630	497
10	575	384		10	551	415		10	553	370
average	595.222	367.778		average	547.1	418.1		average	606.111	326.444
란투스 6U 투여
2011.06.11 (35 weeks)
Insulin				Ex-4				Control
number	Weight(g)	blood glucose		number	Weight(g)	blood glucose		number	Weight(g)	blood glucose
1	564	232		1	429	184		1
2				2	451	132		2	601	459
3	597	334		3	547	184		3	553	468
4	587	584		4	517	86		4	654	369
5	566	418		5	512	179		5	604	374
6	568	348		6	494	215		6	557	189
7	674	161		7	499	254		7	643	386
8	653	307		8	627	335		8	670	162
9	556	379		9	605	396		9	628	481
10	573	292		10	520	228		10	549	490
average	593.111	339.444		average	520.1	219.3		average	606.556	375.333
란투스 7U 투여
2011.06.13 (35 weeks)
Insulin				Ex-4				Control
number	Weight(g)	blood glucose		number	Weight(g)	blood glucose		number	Weight(g)	blood glucose
1	551	227		1	436	471		1
2				2	472	319		2	588	441
3	580	215		3	554	308		3	534	421
4	580	436		4	543	277		4	642	289
5	556	466		5	532	409		5	600	337
6	558	400		6	489	412		6	558	212
7	656	133		7	502	388		7	631	338
8	631	310		8	617	314		8	655	124
9	556	275		9	605	368		9	620	427
10	569	266		10	514	398		10	539	514
average	581.889	303.111		average	526.4	366.4		average	596.333	344.778
란투스 5U 투여
2011.06.14 (35 weeks)
Insulin				Ex-4				Control
number	Weight(g)	blood glucose		number	Weight(g)	blood glucose		number	Weight(g)	blood glucose
1	559	281		1	451	600		1
2				2	482	372		2	603	414
3	594	321		3	569	331		3	555	483
4	584	433		4	542	357		4	659	304
5	557	500		5	539	411		5	607	348
6	564	425		6	503	469		6	570	354
7	670	161		7	509	502		7	643	339
8	629	320		8	622	365		8	662	144
9	558	338		9	620	531		9	626	399
10	577	203		10	528	417		10	553	562
average	588	331.333		average	536.5	435.5		average	608.667	371.889
란투스 7U 투여
2011.06.15 (35 weeks)
Insulin				Ex-4				Control
number	Weight(g)	blood glucose		number	Weight(g)	blood glucose		number	Weight(g)	blood glucose
1	558	203		1	460	540		1
2				2	451	123		2	597	429
3	593	344		3	551	196		3	552	461
4	584	479		4	509	125		4	655	304
5	530	359		5	511	281		5	605	345
6	562	417		6	508	413		6	567	179
7	670	159		7	515	425		7	639	278
8	639	274		8	583	246		8	666	131
9	561	332		9	565	256		9	619	414
10	577	333		10	508	124		10	544	504
average	586	322.222		average	516.1	272.9		average	604.889	338.333
란투스 7U 투여
2011.06.16 (35 weeks)
Insulin				Ex-4				Control
number	Weight(g)	blood glucose		number	Weight(g)	blood glucose		number	Weight(g)	blood glucose
1	569	148		1	465	600		1
2				2	468	358		2	600	424
3	590	375		3	560	259		3	546	492
4	592	465		4	529	179		4	655	376
5	557	460		5	524	377		5	609	437
6	565	435		6	514	508		6	571	181
7	664	107		7	532	433		7	638	316
8	642	322		8	562	252		8	671	145
9	565	366		9	566	280		9	627	600
10	573	329		10	520	324		10	563	579
average	590.778	334.111		average	524	357		average	608.889	394.444
란투스 5U 투여

## Sheet: 36 weeks
2011.06.17 (36 weeks)
Insulin				Ex-4				Control
number	Weight(g)	blood glucose		number	Weight(g)	blood glucose		number	Weight(g)	blood glucose
1	566	239		1	466	600		1
2				2	472	401		2	600	460
3	588	354		3	561	298		3	548	473
4	596	470		4	540	263		4	655	352
5	556	410		5	533	420		5	611	385
6	560	344		6	511	522		6	574	174
7	674	144		7	530	436		7	638	320
8	639	311		8	551	268		8	672	162
9	577	305		9	574	298		9	627	491
10	581	288		10	526	341		10	557	600
average	593	318.333		average	526.4	384.7		average	609.111	379.667
란투스 10U 투여
2011.06.18 (36 weeks)
Insulin				Ex-4				Control
number	Weight(g)	blood glucose		number	Weight(g)	blood glucose		number	Weight(g)	blood glucose
1	567	270		1	437	166		1
2				2	451	188		2	593	434
3	618	188		3	532	103		3	537	420
4	598	423		4	522	169		4	658	372
5	547	466		5	529	392		5	610	363
6	566	384		6	481	272		6	575	202
7	681	128		7	538	464		7	637	313
8	652	305		8	542	201		8	669	154
9	582	358		9	536	126		9	622	446
10	573	299		10	509	219		10	551	499
average	598.222	313.444		average	507.7	230		average	605.778	355.889
란투스 5U 투여
2011.06.19 (36 weeks)
Insulin				Ex-4				Control
number	Weight(g)	blood glucose		number	Weight(g)	blood glucose		number	Weight(g)	blood glucose
1	567	245		1	446	433		1
2				2	464	322		2	598	439
3	611	477		3	542	148		3	544	464
4	612	344		4	538	277		4	658	338
5	559	424		5	535	435		5	610	409
6	565	472		6	477	409		6	584	145
7	681	161		7	538	479		7	643	360
8	649	295		8	540	151		8	676	165
9	588	361		9	552	284		9	621	600
10	594	319		10	514	364		10	549	505
average	602.889	344.222		average	514.6	330.2		average	609.222	380.556
란투스 5U 투여
2011.06.20 (36 weeks)
Insulin				Ex-4				Control
number	Weight(g)	blood glucose		number	Weight(g)	blood glucose		number	Weight(g)	blood glucose
1	566	240		1	450	600		1
2				2	473	547		2	599	446
3	599	336		3	561	226		3	518	351
4	600	503		4	538	272		4	646	281
5	569	443		5	546	450		5	610	383
6	565	377		6	494	457		6	591	130
7	668	152		7	540	478		7	637	338
8	648	313		8	570	299		8	669	137
9	587	373		9	570	369		9	623	454
10	593	309		10	520	390		10	541	482
average	599.444	338.444		average	526.2	408.8		average	603.778	333.556
란투스 5U 투여
2011.06.21 (36 weeks)
Insulin				Ex-4				Control
number	Weight(g)	blood glucose		number	Weight(g)	blood glucose		number	Weight(g)	blood glucose
1	572	272		1	451	600		1
2				2	482	469		2	559	501
3	614	319		3	559	300		3	541	470
4	596	425		4	545	460		4	661	424
5	567	453		5	547	454		5	610	472
6	577	402		6	495	467		6	592	159
7	669	152		7	540	378		7	633	369
8	597	199		8	579	362		8	677	147
9	571	361		9	575	456		9	622	548
10	579	206		10	532	417		10	550	489
average	593.556	309.889		average	530.5	436.3		average	605	397.667
란투스 10U 투여
2011.06.22 (36 weeks)
Insulin				Ex-4				Control
number	Weight(g)	blood glucose		number	Weight(g)	blood glucose		number	Weight(g)	blood glucose
1	574	238		1	458	550		1
2				2	457	115		2	600	438
3	616	348		3	560	257		3	548	468
4	602	449		4	550	382		4	662	376
5	596	191		5	513	230		5	616	388
6	574	391		6	463	263		6	596	179
7	673	144		7	497	237		7	641	346
8	638	171		8	536	94		8	678	189
9	576	287		9	546	132		9	622	600
10	581	281		10	512	249		10	557	556
average	603.333	277.778		average	509.2	250.9		average	613.333	393.333
란투스 5U 투여
2011.06.23 (36 weeks)
Insulin				Ex-4				Control
number	Weight(g)	blood glucose		number	Weight(g)	blood glucose		number	Weight(g)	blood glucose
1	572	283		1	465	591		1
2				2	471	358		2	605	466
3	625	338		3	569	322		3	546	464
4	596	433		4	551	410		4	663	342
5	590	412		5	518	348		5	612	399
6	574	372		6	476	434		6	590	189
7	667	199		7	499	298		7	642	329
8	639	354		8	539	158		8	682	146
9	578	399		9	553	197		9	623	324
10	575	324		10	519	339		10	589	374
average	601.778	346		average	516	345.5		average	616.889	337
란투스 5U 투여

## Sheet: 37 weeks
2011.06.24 (37 weeks)
Insulin				Ex-4				Control
number	Weight(g)	blood glucose		number	Weight(g)	blood glucose		number	Weight(g)	blood glucose
1	577	220		1	470	600		1
2				2	480	413		2	602	461
3	627	280		3	573	346		3	546	507
4	599	461		4	564	440		4	663	291
5	583	452		5	537	504		5	610	385
6	576	444		6	486	466		6	602	214
7	671	207		7	516	369		7	638	330
8	639	407		8	566	225		8	674	138
9	584	385		9	568	266		9	620	494
10	579	257		10	527	416		10	551	538
average	603.889	345.889		average	528.7	404.5		average	611.778	373.111
란투스 14U 투여
2011.06.25 (37 weeks)
Insulin				Ex-4				Control
number	Weight(g)	blood glucose		number	Weight(g)	blood glucose		number	Weight(g)	blood glucose
1	571	286		1	451	355		1
2				2	468	212		2	597	488
3	620	357		3	542	134		3	539	561
4	589	361		4	523	139		4	662	418
5	578	382		5	529	243		5	612	419
6	575	372		6	493	438		6	606	239
7	681	164		7	517	399		7	639	284
8	647	313		8	553	102		8	682	133
9	583	416		9	568	215		9	625	546
10	594	336		10	512	285		10	549	600
average	604.222	331.889		average	515.6	252.2		average	612.333	409.778
란투스 6U 투여
2011.06.26 (37 weeks)
Insulin				Ex-4				Control
number	Weight(g)	blood glucose		number	Weight(g)	blood glucose		number	Weight(g)	blood glucose
1	575	385		1	450	491		1
2				2	478	319		2	612	528
3	624	384		3	555	235		3	556	552
4	602	468		4	543	276		4	668	487
5	584	430		5	539	407		5	619	472
6	578	440		6	515	513		6	608	247
7	680	231		7	524	384		7	647	362
8	649	357		8	569	219		8	689	183
9	586	316		9	570	362		9	635	575
10	592	293		10	524	339		10	560	600
average	607.778	367.111		average	526.7	354.5		average	621.556	445.111
란투스 18U 투여
2011.06.27 (37 weeks)
Insulin				Ex-4				Control
number	Weight(g)	blood glucose		number	Weight(g)	blood glucose		number	Weight(g)	blood glucose
1	580	318		1	431	321		1
2				2	485	371		2	602	462
3	625	309		3	528	112		3	548	564
4	606	465		4	528	175		4	670	364
5	587	484		5	539	445		5	610	404
6	581	377		6	490	393		6	606	244
7	680	197		7	537	488		7	646	386
8	651	274		8	555	148		8	683	148
9	579	374		9	566	336		9	621	465
10	581	323		10	536	423		10	545	583
average	607.778	346.778		average	519.5	321.2		average	614.556	402.222
휴물린 N 6U 투여
2011.06.28 (37 weeks)
Insulin				Ex-4				Control
number	Weight(g)	blood glucose		number	Weight(g)	blood glucose		number	Weight(g)	blood glucose
1	584	318		1	454	500		1
2				2	490	495		2	605	474
3	632	414		3	556	246		3	556	433
4	615	419		4	544	300		4	673	411
5	610	398		5	548	505		5	615	453
6	586	427		6	503	531		6	608	216
7	681	238		7	540	509		7	644	392
8	652	350		8	567	152		8	689	170
9	580	409		9	576	375		9	633	547
10	573	357		10	540	501		10	560	600
average	612.556	370		average	531.8	411.4		average	620.333	410.667
란투스 20U 투여
2011.06.29 (37 weeks)
Insulin				Ex-4				Control
number	Weight(g)	blood glucose		number	Weight(g)	blood glucose		number	Weight(g)	blood glucose
1	589	276		1	459	600		1
2				2	507	517		2	606	517
3	636	388		3	535	110		3	550	517
4	597	479		4	534	156		4	674	396
5	598	425		5	540	344		5	613	358
6	588	408		6	515	505		6	611	213
7	690	207		7	516	336		7	633	377
8	658	343		8	565	158		8	694	142
9	591	315		9	571	389		9	625	543
10	589	367		10	549	548		10	548	572
average	615.111	356.444		average	529.1	366.3		average	617.111	403.889
란투스 5U 투여

## Sheet: 38 weeks
2011.07.01 (38 weeks)
Insulin				Ex-4				Control
number	Weight(g)	blood glucose		number	Weight(g)	blood glucose		number	Weight(g)	blood glucose
1	576	340		1	457	600		1
2				2	499	573		2	577	552
3	617	352		3	543	190		3	524	495
4	592	516		4	532	294		4	616	207
5	578	529		5	520	443		5	598	468
6	580	411		6	491	519		6	598	204
7	679	253		7	511	480		7	621	389
8	643	353		8	570	363		8	672	124
9	581	345		9	567	427		9	605	396
10	576	336		10	532	526		10	528	458
average	602.444	381.667		average	522.2	441.5		average	593.222	365.889
휴물린 N 24U 투여
2011.07.02 (38 weeks)
Insulin				Ex-4				Control
number	Weight(g)	blood glucose		number	Weight(g)	blood glucose		number	Weight(g)	blood glucose
1	581	325		1	460	600		1
2				2	475	310		2	590	540
3	624	242		3	529	315		3	547	504
4	598	500		4	543	134		4	647	294
5	583	536		5	522	421		5	608	386
6	579	440		6	488	531		6	613	206
7	690	302		7	500	392		7	636	359
8	657	308		8	558	170		8	680	156
9	574	424		9	570	341		9	618	475
10	600	178		10	522	318		10	547	541
average	609.556	361.667		average	516.7	353.2		average	609.556	384.556
휴물린 N 6U 투여
2011.07.03 (38 weeks)
Insulin				Ex-4				Control
number	Weight(g)	blood glucose		number	Weight(g)	blood glucose		number	Weight(g)	blood glucose
1	579	272		1	469	600		1
2				2	487	600		2	595	576
3	601	397		3	540	276		3	544	529
4	618	515		4	555	398		4	649	350
5	612	416		5	544	600		5	615	530
6	584	471		6	514	600		6	609	254
7	699	266		7	504	470		7	639	436
8	648	363		8	568	244		8	689	186
9	586	426		9	573	383		9	621	600
10	600	372		10	519	466		10	544	600
average	614.111	388.667		average	527.3	463.7		average	611.667	451.222
휴물린 N 24U 투여
2011.07.04 (38 weeks)
Insulin				Ex-4				Control
number	Weight(g)	blood glucose		number	Weight(g)	blood glucose		number	Weight(g)	blood glucose
1	579	244		1	454	522		1
2				2	464	167		2	583	506
3	619	397		3	548	242		3	536	458
4	608	481		4	525	145		4	645	282
5	600	501		5	520	375		5	604	375
6	602	364		6	472	311		6	614	150
7	690	172		7	490	271		7	637	338
8	656	265		8	557	138		8	681	123
9	592	178		9	561	244		9	622	600
10	593	288		10	503	363		10	540	585
average	615.444	321.111		average	509.4	277.8		average	606.889	379.667
휴물린 N 6U 투여
2011.07.05 (38 weeks)
Insulin				Ex-4				Control
number	Weight(g)	blood glucose		number	Weight(g)	blood glucose		number	Weight(g)	blood glucose
1	584	255		1	456	580		1
2				2	479	467		2	592	471
3	618	397		3	556	263		3	540	461
4	610	491		4	542	315		4	640	204
5	507	531		5	527	384		5	600	360
6	584	407		6	473	451		6	610	170
7	687	189		7	501	440		7	631	357
8	653	228		8	572	257		8	682	123
9	599	273		9	572	345		9	616	497
10	588	192		10	507	382		10	537	510
average	603.333	329.222		average	518.5	388.4		average	605.333	350.333
휴물린 N 28U 투여
2011.07.07 (38 weeks)
Insulin				Ex-4				Control
number	Weight(g)	blood glucose		number	Weight(g)	blood glucose		number	Weight(g)	blood glucose
1	572	287		1	447	557		1
2				2	445	130		2	579	457
3	609	268		3	563	320		3	518	487
4	603	432		4	536	326		4	630	203
5	590	488		5	513	336		5	598	522
6	576	343		6	437	89		6	605	119
7	688	246		7	492	388		7	628	346
8	659	302		8	552	190		8	665	154
9				9	565	410		9	616	570
10				10	509	403		10	537	582
average	613.857	338		average	505.9	314.9		average	597.333	382.222
휴물린 N 6U 투여

## Sheet: 39 weeks
2011.07.08 (39 weeks)
Insulin				Ex-4				Control
number	Weight(g)	blood glucose		number	Weight(g)	blood glucose		number	Weight(g)	blood glucose
1	574	251		1	457	600		1
2				2	470	431		2	593	475
3	619	203		3	562	296		3	527	480
4	606	490		4	540	388		4	642	209
5	586	496		5	513	379		5	598	364
6	588	348		6	464	388		6	587	175
7	685	200		7	502	486		7	634	307
8	652	382		8	580	407		8	668	127
9				9	571	390		9	616	461
10				10	522	536		10	534	525
average	615.714	338.571		average	518.1	430.1		average	599.889	347
휴물린 N 32U 투여
2011.07.09 (39 weeks)
Insulin				Ex-4				Control
number	Weight(g)	blood glucose		number	Weight(g)	blood glucose		number	Weight(g)	blood glucose
1	577	291		1	442	433		1
2				2	470	256		2	583	600
3	623	192		3	542	123		3	533	512
4	602	458		4	540	373		4	644	231
5	620	82		5	495	306		5	594	387
6	581	406		6	456	350		6	592	99
7	696	215		7	491	390		7	627	357
8	657	377		8	577	347		8	675	164
9				9	554	342		9	618	525
10				10	511	351		10	529	536
average	622.286	288.714		average	507.8	327.1		average	599.444	379
휴물린 N 6U 투여
2011.07.10 (39 weeks)
Insulin				Ex-4				Control
number	Weight(g)	blood glucose		number	Weight(g)	blood glucose		number	Weight(g)	blood glucose
1	574	298		1	444	600		1
2				2	474	417		2	600	515
3	622	306		3	559	200		3	547	429
4	614	454		4	551	375		4	648	312
5	619	347		5	512	389		5	597	389
6	584	411		6	462	414		6	610	180
7	687	143		7	500	427		7	633	382
8	642	353		8	588	378		8	678	124
9				9	564	412		9	627	449
10				10	520	409		10	546	456
average	620.286	330.286		average	517.4	402.1		average	609.556	359.556
휴물린 N 32U 투여
2011.07.11 (39 weeks)
Insulin				Ex-4				Control
number	Weight(g)	blood glucose		number	Weight(g)	blood glucose		number	Weight(g)	blood glucose
1	586	249		1	452	550		1
2				2	468	270		2	594	458
3	637	118		3	535	102		3	530	406
4	613	424		4	522	152		4	648	210
5	638	45		5	504	264		5	604	330
6	586	393		6	449	288		6	606	151
7	689	60		7	488	250		7	638	305
8	637	307		8	592	358		8	686	140
9				9	575	327		9	622	427
10				10	513	256		10	541	505
average	626.571	228		average	509.8	281.7		average	607.667	325.778
란투스 6U 투여
2011.07.12 (39 weeks)
Insulin				Ex-4				Control
number	Weight(g)	blood glucose		number	Weight(g)	blood glucose		number	Weight(g)	blood glucose
1				1	453	600		1
2				2	483	391		2	595	514
3	634	132		3	544	164		3	537	507
4	613	513		4	537	304		4	646	204
5	649	84		5	520	376		5	610	400
6	593	327		6	463	385		6	597	113
7	699	101		7	510	378		7	638	346
8	660	347		8	611	364		8	690	115
9				9	589	363		9	632	505
10				10	522	457		10	544	507
average	641.333	250.667		average	523.2	378.2		average	609.889	356.778
란투스 32U 투여
2011.07.13 (39 weeks)
Insulin				Ex-4				Control
number	Weight(g)	blood glucose		number	Weight(g)	blood glucose		number	Weight(g)	blood glucose
1				1	442	498		1
2				2	470	246		2	602	420
3	625	195		3	529	105		3	538	434
4	643	101		4	504	79		4	650	217
5	621	473		5	514	261		5	602	384
6	619	103		6	454	297		6	610	173
7	689	208		7	501	381		7	629	369
8				8	608	374		8	691	109
9				9	594	460		9	624	554
10				10	516	316		10	537	481
average	639.4	216		average	513.2	301.7		average	609.222	349
2011.07.14 (39 weeks)
Insulin				Ex-4				Control
number	Weight(g)	blood glucose		number	Weight(g)	blood glucose		number	Weight(g)	blood glucose
1				1	448	576		1
2				2	482	328		2	606	437
3	628	258		3	537	148		3	551	415
4	624	328		4	504	157		4	660	267
5	616	487		5	525	328		5	609	505
6	602	312		6	465	375		6	613	187
7	688	174		7	509	406		7	632	293
8				8	614	318		8	701	109
9				9	604	463		9	631	533
10				10	530	401		10	552	516
average	631.6	311.8		average	521.8	350		average	617.222	362.444

[truncated: 2 more sheets: 40 weeks, 41 weeks]
